# Supplementary material for: The hazard of carbapenemase (OXA-181)-producing Escherichia coli spreading in pig and veal calf holdings in Italy in the genomics era: Risk of spill over and spill back between humans and animals
Source: Front Microbiol. 2022 Nov 17;13:1016895. doi: 10.3389/fmicb.2022.1016895 (PMC9712188; doi:10.3389/fmicb.2022.1016895)
Supplement: Supplementary file 1 [file Table_1.XLSX]

## Sheet:  MIC values
									Chloramphenicol		Gentamicin		Azithromycin		Nalidixic acid		Trimethoprim		Colistin		Sulfamethoxazole		Tetracycline		Ampicillin		Ciprofloxacin		Amikacin		Meropenem		Cefotaxime		Ceftazidime		Tigecycline		Ertapenem		Cefotaxime + Clavulanic acid		Ceftazidime + Clavulanic acid		Imipenem		Cefepime		Cefoxitin
Isolate ID	Region	Host	Production type	Isolate	ST	Serotype	Carbapenemase type	Phenotypic AMR pattern	mg/L	S/R	mg/L	S/R	mg/L	S/R	mg/L	S/R	mg/L	S/R	mg/L	S/R	mg/L	S/R	mg/L	S/R	mg/L	S/R	mg/L	S/R	mg/L	S/R	mg/L	S/R	mg/L	S/R	mg/L	S/R	mg/L	S/R	mg/L	S/R	mg/L	S/R	mg/L	S/R	mg/L	S/R	mg/L	S/R	mg/L
21019054-1	C	Pig	Fattening	E.coli	48	O70:H11	OXA-181	CHL, TMP, SMX, TET, AMP, ETP, FEP, TRM	64	R	0.5	S	16	S	4	S	16	R	1	S	512	R	32	R	32	R	0.03	S	4	S	0.12	S	0.25	S	0.5	S	0.25	S	0.5	R	0.25	X	0.25	X	0.25	S	0.25	R	8
21034263-1	D	Pig	Fattening	E.coli	5229	-:H51	OXA-181	CHL, GEN, NAL, TMP, SMX, TET, AMP, CIP, ETP, MER, TRM	128	R	32	R	8	S	128	R	32	R	1	S	1024	R	64	R	64	R	16	R	4	S	0.25	R	0.25	S	0.25	S	0.5	S	1	R	0.25	X	0.25	X	0.5	S	0.12	S	8
21054791-1	C	Pig	Fattening	E.coli	10	O101; O9a:H9	OXA-181	TMP, SMX, AMP, CIP, MER, ETP, IMI, FOT, FEP, TRM	8	S	0.5	S	8	S	8	S	32	R	1	S	1024	R	2	S	64	R	0.5	R	4	S	0.25	R	0.5	R	0.5	S	0.25	S	0.5	R	0.5	X	0.5	X	1	R	0.25	R	8
21055959-1	D	Pig	Fattening	E.coli	5229	-:H51	OXA-181	CHL, GEN, NAL, TMP, SMX, TET, AMP, CIP, ETP, IMI, MER, FEP, FOT, FOX, TRM	128	R	32	R	8	S	128	R	32	R	1	S	1024	R	64	R	64	R	16	R	4	S	1	R	0.5	R	0.5	S	0.25	S	4	R	0.5	X	0.5	X	1	R	0.5	R	16
21066975-1	C	Pig	Fattening	E.coli	5229	-:H51	OXA-181	CHL, GEN, NAL, TMP, SMX, TET, AMP, CIP, ETP, FOT, TRM	128	R	32	R	8	S	128	R	32	R	1	S	1024	R	64	R	64	R	16	R	4	S	0.12	S	0.5	R	0.25	S	0.25	S	0.5	R	0.25	X	0.25	X	0.5	S	0.12	S	8
21076969-1	C	Pig	Fattening	E.coli	3489	O153:H25	OXA-181	CHL, GEN, NAL, TMP, SMX, TET, AMP, CIP, AMK, ETP, MER, FEP, FOT, TAZ, TRM	128	R	32	R	8	S	128	R	32	R	1	S	1024	R	64	R	64	R	8	R	256	R	0.25	R	128	R	8	R	0.25	S	0.5	R	0.5	X	0.25	X	0.25	S	16	R	8
21080958-1	C	Pig	Fattening	E.coli	5229	-:H51	OXA-181	CHL, GEN, NAL, TMP, SMX, TET, AMP, CIP, ETP, IMI, MER, FOT, TRM	128	R	32	R	16	S	128	R	32	R	1	S	1024	R	64	R	64	R	16	R	4	S	0.25	R	0.5	R	0.25	S			0.5	R	0.25	X	0.25	X	1	R	0.12	S	8
21088819-1	D	Pig	Fattening	E.coli	117	-:H4	OXA-181	GEN, NAL, TMP, TET, AMP, CIP, ETP, TRM	8	S	32	R	2	S	64	R	32	R	1	S	8	S	64	R	64	R	2	R	4	S	0.12	S	0.25	S	0.25	S	0.25	S	0.5	R	0.25	X	0.12	X	0.25	S	0.12	S	4
21094270-1	C	Bovine	Beef	E.coli	5229	-:H51	OXA-181	TMP, SMX, TET, AMP, CIP, FOT, ETP, MER, TAZ, TRM	8	S	0.5	S	16	S	8	S	32	R	1	S	1024	R	64	R	64	R	0.5	R	4	S	0.25	R	0.25	S	0.5	S	0.25	S	0.5	R	0.25	X	0.25	X	0.5	S	0.12	S	8
21097167-1	C	Pig	Fattening	E.coli	542	-:H38	OXA-181	CHL, TMP, SMX, TET, AMP, MER, ETP, FEP, TRM	32	R	0.5	S	8	S	4	S	32	R	1	S	1024	R	64	R	64	R	0.03	S	4	S	0.5	R	0.25	S	0.5	S	0.25	S	1	R	0.25	X	0.5	X	0.5	S	0.25	R	8
21100090-1	C	Pig	Fattening	E.coli	410	-:H9	OXA-181	CHL, GEN, NAL, TMP, SMX, TET, AMP, CIP, ETP, MER, FEP, TRM	128	R	8	R	8	S	128	R	32	R	1	S	1024	R	64	R	64	R	16	R	4	S	0.25	R	0.25	S	0.25	S	0.25	S	1	R	0.5	X	0.25	X	0.5	S	0.25	R	8
21100098-1	D	Pig	Fattening	E.coli	410	O159:H28	OXA-181	CHL, GEN, AZI, NAL, TMP, SMX, TET, AMP, CIP, ETP, TRM	128	R	32	R	128	R	128	R	32	R	1	S	1024	R	64	R	64	R	16	R	8	S	0.12	S	0.25	S	0.25	S	0.25	S	0.25	R	0.25	X	0.25	X	0.25	S	0.12	S	8
21102457-1	C	Pig	Fattening	E.coli	38	O86:H30	OXA-48	GEN, AZI, NAL, TMP, SMX, TET, AMP, CIP, MER, ETP, IMI, FEP, FOT, TRM	8	S	32	R	64	R	32	R	32	R	1	S	1024	R	64	R	64	R	0.12	R	4	S	0.5	R	1	R	0.25	S	0.25	S	2	R	0.5	X	0.12	X	1	R	0.25	R	8
21109909-1	C	Pig	Fattening	E.coli	5229	O76:H51	OXA-181	CHL, GEN, NAL, TMP, SMX, TET, AMP, CIP, ETP, FOT, TRM	128	R	32	R	8	S	128	R	32	R	1	S	1024	R	64	R	64	R	16	R	4	S	0.12	S	0.25	S	0.25	S	0.25	S	0.5	R	0.25	X	0.25	X	0.5	S	0.12	S	8
21110411-1	A	Pig	Fattening	E.coli	/	-:H10	OXA-181	CHL, GEN, AZI, TMP, SMX, AMP, CIP, ETP, FOT, FOX, TAZ, TRM	128	R	32	R	128	R	8	S	32	R	1	S	1024	R	4	S	64	R	1	R	4	S	0.12	S	1	R	4	R	0.25	S	0.25	R	1	X	4	X	0.25	S	0.06	S	64
21112463-1	C	Pig	Fattening	E.coli	5229	-:H45	OXA-181	CHL, GEN, NAL, TMP, SMX, TET, AMP, CIP, MER, ETP, IMI, FEP, FOT, FOX, TAZ, TRM	128	R	32	R	8	S	128	R	32	R	1	S	1024	R	64	R	64	R	16	R	4	S	0.5	R	32	R	64	R	0.25	S	2	R	16	X	64	X	1	R	1	R	128
21112465-1	E	Pig	Fattening	E.coli	542	O167:H20	OXA-181	CHL, GEN, NAL, TMP, SMX, TET, AMP, CIP, MER, ETP, FEP, FOX, TRM	128	R	32	R	16	S	128	R	32	R	1	S	1024	R	64	R	64	R	16	R	4	S	0.5	R	0.25	S	0.5	S	0.25	S	1	R	16	X	32	X	0.25	S	0.5	R	16
21116039-1	B	Bovine	Beef	E.coli	5229	-:H9	OXA-181	CHL, GEN, NAL, TMP, SMX, TET, AMP, CIP, MER, ETP, FEP, TRM	128	R	32	R	8	S	128	R	32	R	1	S	1024	R	64	R	64	R	16	R	4	S	0.12	S	0.25	S	0.25	S	0.25	S	0.5	R	0.25	X	0.25	X	0.25	S	0.25	R	8
21122716-1	C	Pig	Fattening	E.coli	5229	-:H51	OXA-181	CHL, GEN, NAL, TMP, SMX, TET, AMP, CIP, MER, ETP, TRM	128	R	32	R	8	S	128	R	32	R	1	S	1024	R	64	R	64	R	8	R	4	S	0.25	R	0.25	S	0.5	S	0.25	S	0.25	R	0.25	X	0.25	X	0.25	S	0.12	S	8
21126335-1	C	Bovine	Beef	E.coli	542	O163:H20	OXA-181	CHL, NAL, TMP, SMX, TET, AMP, CIP, ETP, FEP, TRM	128	R	0.5	S	8	S	16	R	32	R	1	S	1024	R	64	R	64	R	0.5	R	4	S	0.12	S	0.25	S	0.25	S	0.25	S	0.5	R	0.25	X	0.25	X	0.25	S	0.25	R	8
21127652-1	C	Pig	Fattening	E.coli	218	-:H38	OXA-181	CHL, TMP, SMX, TET, AMP, ETP, TRM	64	R	0.5	S	8	S	4	S	32	R	1	S	1024	R	64	R	64	R	0.015	S	4	S	0.06	S	0.25	S	0.25	S	0.25	S	0.12	R	0.12	X	0.25	X	0.12	S	0.12	S	4
21130011-1	D	Bovine	Beef	E.coli	10	O13/O129;O13/O135:H48	OXA-181	CHL, GEN, SMX, TET, AMP, CIP, ETP, FEP, FOT, TAZ, TRM	128	R	32	R	8	S	8	S	0.25	S	1	S	1024	R	64	R	64	R	0.25	R	4	S	0.12	S	16	R	4	R	0.25	S	0.5	R	0.25	X	0.25	X	0.25	S	4	R	4
21133286-1	B	Pig	Fattening	E.coli	48	O8:H11	OXA-181	CHL, GEN, NAL, TET, AMP, CIP, ETP, TRM	128	R	8	R	8	S	16	R	0.25	S	1	S	8	S	64	R	64	R	0.5	R	4	S	0.12	S	0.25	S	0.25	S	0.25	S	0.25	R	0.12	X	0.12	X	0.25	S	0.12	S	4
21135758-1	B	Pig	Fattening	E.coli	7461	O112ab:H38	OXA-181	NAL, AMP, CIP, MER, ETP, TRM	8	S	0.5	S	8	S	128	R	0.5	S	1	S	16	S	2	S	64	R	4	R	4	S	0.25	R	0.25	S	0.5	S	0.25	S	0.5	R	0.25	X	0.25	X	0.5	S	0.12	S	8
21137340-1	B	Pig	Fattening	E.coli	101	O82:H8	OXA-181	TMP, SMX, TET, AMP, CIP, ETP, TRM	8	S	0.5	S	8	S	8	S	32	R	1	S	1024	R	64	R	64	R	0.5	R	4	S	0.12	S	0.25	S	0.25	S	0.25	S	0.5	R	0.25	X	0.25	X	0.5	S	0.12	S	4
S=susceptible
R=resistant
CHL=chloramphenicol
GEN=gentamicin
AZI=azithromycin
NAL=nalidixic acid
TMP=trimethoprim
COL=colistin
SUL= sulfamethoxazole
TET= tetracycline
AMP=ampicillin
CIP=ciprofloxacin
AMK=amikacin
MER=meropenem
FOT=cefotaxime
TAZ=ceftazidime
TGC=tigecycline
ETP=ertapenem
IMI=imipenem
FEP=cefepime
FOX=cefoxitin
TRM=temocillin
[truncated: 3 more columns]

## Sheet: ANI_blast_alignment coverage
ANI_blast_alignment_coverage	21019054_IncX3	21034263_IncX1	21041921_11_IncX1	21041921_5_IncX1	21054791_IncX3	21055959_IncX3	21058774-16_IncFII	21058774_11_IncX1	21058774_18_IncX1	21058774_1_IncX1	21058774_20_IncX1	21058774_21_IncX1	21066975_IncX1	21067608_2_IncX1	21067608_3_IncX1	21067610_3_IncX1
21019054_IncX3	1	0.533262	0.533262	0.530049	0.919395	0.980089	0.117483	0.533262	0.530049	0.533262	0.533262	0.533262	0.533262	0.533262	0.530049	0.533262
21034263_IncX1	0.408327	1	0.948042	0.961507	0.369834	0.442965	0.137416	0.965361	0.961507	0.96093	0.965361	0.965361	0.995602	0.965361	0.961507	0.965361
21041921_11_IncX1	0.41452	0.980693	1	0.982252	0.376807	0.449877	0.141426	0.998423	0.982322	0.980658	0.998423	0.998423	0.980675	0.998423	0.982322	0.998423
21041921_5_IncX1	0.472163	0.994817	0.982321	1	0.420997	0.507522	0.13634	0.996065	1	0.979877	0.996065	0.996065	0.981125	0.996065	1	0.996065
21054791_IncX3	0.800659	0.431275	0.431275	0.428118	1	0.889124	0.10144	0.431275	0.428118	0.431275	0.431275	0.431275	0.431275	0.431275	0.428118	0.431275
21055959_IncX3	0.872961	0.504467	0.504467	0.499659	0.908943	1	0.138159	0.504467	0.499659	0.504467	0.504467	0.504467	0.504467	0.504467	0.499659	0.504467
21058774-16_IncFII	0.168525	0.218147	0.218147	0.218147	0.140438	0.218147	1	0.218147	0.218147	0.218147	0.218147	0.218147	0.218147	0.218147	0.218147	0.218147
21058774_11_IncX1	0.416826	0.995199	0.982322	0.996031	0.377535	0.452182	0.140265	1	0.996066	0.992097	1	1	0.990814	1	0.996066	1
21058774_18_IncX1	0.472287	0.994749	0.982322	0.999931	0.421124	0.507643	0.136331	0.996066	1	0.979791	0.996066	0.996066	0.981057	0.996066	1	0.996066
21058774_1_IncX1	0.45748	0.990793	0.993584	0.994656	0.403584	0.492197	0.121509	0.990844	0.994707	1	0.990844	0.990844	0.995201	0.990844	0.994707	0.990844
21058774_20_IncX1	0.416826	0.995199	0.982322	0.996031	0.377535	0.452182	0.140265	1	0.996066	0.992097	1	1	0.990814	1	0.996066	1
21058774_21_IncX1	0.416826	0.995199	0.982322	0.995996	0.377535	0.452182	0.140265	1	0.996066	0.992097	1	1	0.990814	1	0.996066	1
21066975_IncX1	0.45313	0.995602	0.977282	0.978335	0.399358	0.487767	0.121229	0.974549	0.978403	0.977656	0.974549	0.974549	1	0.974549	0.978403	0.974549
21067608_2_IncX1	0.416826	0.995199	0.982322	0.996031	0.377535	0.452182	0.140265	1	0.996066	0.992097	1	1	0.990814	1	0.996066	1
21067608_3_IncX1	0.472287	0.994749	0.982322	0.999931	0.421124	0.507643	0.136331	0.996066	1	0.979791	0.996066	0.996066	0.981057	0.996066	1	0.996066
21067610_3_IncX1	0.416826	0.995199	0.982322	0.996031	0.377535	0.452182	0.140265	1	0.996066	0.992097	1	1	0.990814	1	0.996066	1

## Sheet: ANI_blast identity
ANI_blast_Identity	21019054_IncX3	21034263_IncX1	21041921_11_IncX1	21041921_5_IncX1	21054791_IncX3	21055959_IncX3	21058774-16_IncFII	21058774_11_IncX1	21058774_18_IncX1	21058774_1_IncX1	21058774_20_IncX1	21058774_21_IncX1	21066975_IncX1	21067608_2_IncX1	21067608_3_IncX1	21067610_3_IncX1
21019054_IncX3	1	0.910454	0.910454	0.910541	0.999979	1	1	0.910454	0.910541	0.910454	0.910454	0.910454	0.910454	0.910454	0.910541	0.910454
21034263_IncX1	0.90447	1	0.999947	0.999807	0.895983	0.911818	0.999877	0.99986	0.999713	0.999672	0.999878	0.999713	0.999723	0.999655	0.999713	0.99976
21041921_11_IncX1	0.903458	0.999882	1	0.999742	0.894891	0.910885	0.999877	0.999849	0.999724	0.999757	0.999866	0.999722	0.999794	0.999726	0.999724	0.99976
21041921_5_IncX1	0.910411	0.99976	0.999773	1	0.899928	0.916384	1	0.999863	0.999811	0.999849	0.99988	0.999846	0.999838	0.999708	0.999846	0.999846
21054791_IncX3	0.999921	0.902903	0.902903	0.902903	1	0.999928	0.999392	0.902903	0.902903	0.902903	0.902903	0.902903	0.902903	0.902903	0.902903	0.902903
21055959_IncX3	1	0.916533	0.916533	0.916533	0.999981	1	0.999836	0.916533	0.916533	0.916533	0.916533	0.916533	0.916533	0.916533	0.916533	0.916533
21058774-16_IncFII	1	1	1	1	1	1	1	1	1	1	1	1	1	1	1	1
21058774_11_IncX1	0.904386	0.999862	0.999912	0.999918	0.895891	0.911741	0.999877	1	0.999793	0.999745	0.999983	0.999793	0.999793	0.999716	0.999793	0.999853
21058774_18_IncX1	0.910404	0.999737	0.999755	0.999811	0.89992	0.916377	1	0.999845	1	0.999907	0.999862	0.999931	0.99993	0.999828	0.999931	0.999966
21058774_1_IncX1	0.905355	0.997767	0.997774	0.997941	0.893811	0.911882	1	0.997904	0.997998	1	0.997924	0.997998	0.997998	0.997888	0.997998	0.997998
21058774_20_IncX1	0.904386	0.99988	0.99993	0.999935	0.895891	0.911741	0.999877	0.999983	0.99981	0.999762	1	0.99981	0.99981	0.999733	0.99981	0.999871
21058774_21_IncX1	0.904386	0.999689	0.999736	0.999806	0.895891	0.911741	0.999877	0.999793	0.999909	0.999857	0.99981	1	0.999939	0.999802	0.999939	0.999939
21066975_IncX1	0.905457	0.999747	0.99971	0.999826	0.893925	0.911977	1	0.999821	0.999931	0.999877	0.999843	0.999966	1	0.999822	1	0.999966
21067608_2_IncX1	0.904386	0.999647	0.999728	0.999668	0.895891	0.911741	0.999877	0.999716	0.999802	0.999754	0.999733	0.999802	0.999802	1	0.999802	0.999862
21067608_3_IncX1	0.910404	0.999737	0.999755	0.999845	0.89992	0.916377	1	0.999845	0.999931	0.999907	0.999862	0.999966	1	0.999828	1	0.999966
21067610_3_IncX1	0.904386	0.99975	0.999798	0.999806	0.895891	0.911741	0.999877	0.999853	0.999939	0.999857	0.999871	0.999939	0.999939	0.999862	0.999939	1
